# Supplementary material for: Blending Ethnomedicine with Modern Technology—From Conventional to Tailored Products: Modulating Biopharmaceutical Properties of Berberis Extract by Solid Lipid Nanoparticles for Wound Healing
Source: J Funct Biomater. 2023 Aug 9;14(8):418. doi: 10.3390/jfb14080418 (PMC10455672; doi:10.3390/jfb14080418)
Supplement: Supplementary file 1 [file jfb-14-00418-s001.zip]

Archive with 1 entries (1 files):
- jfb-2465929-supplementary.pdf
